# Supplementary material for: Advancing Esophageal Cancer Treatment: Immunotherapy in Neoadjuvant and Adjuvant Settings
Source: Cancers (Basel). 2024 Jan 11;16(2):318. doi: 10.3390/cancers16020318 (PMC10813716; doi:10.3390/cancers16020318)
Supplement: Supplementary file 1 [file cancers-16-00318-s001.zip]

Archive with 1 entries (1 files):
- cancers-2767533-supplementary.pdf
